# Supplementary material for: Effect of Heating on Physicochemical Property of Aerosols during Vaping
Source: Int J Environ Res Public Health. 2022 Feb 8;19(3):1892. doi: 10.3390/ijerph19031892 (PMC8835267; doi:10.3390/ijerph19031892)
Supplement: Supplementary file 1 [file ijerph-19-01892-s001.zip]

Archive with 1 entries (1 files):
- ijerph-1509229-supplementary.pdf
